# Supplementary material for: Small RNAs: The Essential Regulators in Plant Thermotolerance
Source: Front Plant Sci. 2021 Sep 17;12:726762. doi: 10.3389/fpls.2021.726762 (PMC8484535; doi:10.3389/fpls.2021.726762)
Supplement: Supplementary file 1 [file Table_1.XLSX]

## Sheet: Table S1
Table S1 Small RNAs responsive to heat stress in different plant species.
miRNA Family	miRNA	Heat treatment	Regulation	Plant species	Targets and functions		References
					Target genes	Major effects
miR156	ath-miR156	ACC	Up	Arabidopsis thaliana	SPL2, SPL3, SPL11	Flowering time, HS memory	Stief et al. 2014a
	bra-miR156	46 °C for 1 h	Up	Brassica rapa	SPL2	HSR	*Yu et al., 2012
	cti-miR156	42°C for 6 h	Up	Carthamus tinctorius	SPL	HSR	*Kouhi et al., 2020
	gma-miR156b	38 ± 1 °C d/32 ± 1 ◦C n	Down	Glycine max	SPL2b	Male fertility stability	*Ding et al., 2021
	mac-miR156e	35 °C for 8 d	Up	Musa acuminata	SPL	HSR	*Zhu et al., 2019
	mes-miR156a	37◦C for 24 h	Down	Manihot esculenta Crantz	NAD(P)-linked oxidoreductase	HSR	*Ballen-Taborda et al., 2013
	msa-miR156	40°C for 2 h	Up	Medicago sativa	SPL13	HSR	Matthews et al., 2019
	osa-miR156	42°C d/ 36°C n for 24 h	Down	Oryza sativa	SPL	HSR	*Sailaja et al., 2014
	sly-miR156e	35 ± 1 °C d/ 30 ± 1 °C n for 2 d	Down	Solanum lycopersicum	SPL15	HSR	*Pan et al., 2017
	spi-miR156b	33°C for 8 h	Up	Solanum pimpinellifolium	SPL9	HSR	*Zhou et al., 2016
	tae-miR156	40 °C for 2 h	Up	Triticum aestivum	HSP90	HSR	*Xin et al., 2010; * Kumar et al., 2015
miR159	bca-miR159a	38°C d /29 °C n for 12 h	Down	Brassica campestris	-	HSR	*Ahmed et al., 2019
	bca-miR159c,g	38°C d /29 °C n for 12 h	Up	Brassica campestris	-	Flowering time, HSR	*Ahmed et al., 2019
	csa-miR159b	45 °C for 12 h	Down	Cucumis sativus	CsGAMYB1, CsMYB29-like	HSR	Li et al., 2016
	far-miR159b	40 °C for 36 h	Down	Festuca arundinacea	-	HSR	*Li et al., 2017
	mes-miR159a	37◦C for 24 h	Down	Manihot esculenta Crantz	MYB	HSR	Ballen-Taborda et al., 2013
	osa-miR159a,b	38°C for 6 h	Down	Oryza sativa (GXN)	GAMYB	HSR	*Liu et al., 2017
	osa-miR159a,b	38°C for 6 h	Up	Oryza sativa (HJX)	GAMYB	HSR	Liu et al., 2017
	pvi-miR159	38 °C d/30°C n for 50 d	Up	Panicum virgatum	-	HSR	*Hivrale et al., 2016
	tae-miR159	45°C d/42°C n for 5 d	Down	Triticum aestivum	GAMYB1	Anther development, HSR	Wang et al., 2012
	tae-miR159a,b	42°C for 2 h	Down	Triticum aestivum	-	HSR	Kumar et al., 2015
	zma-miR159	38°C for 48 h	Down	Zea mays (V3-R)	MYB	HSR	*He et al., 2019
miR160	agr- miR160	38°C for 1 h	Up	Apium graveolens	-	HSR	*Li et al., 2014
	ath-miR160a	44°C for 1 h	Up	Arabidopsis thaliana	ARF10, ARF16, ARF17	Hypocotyl and rachis elongation, HSR	Lin et al., 2018
	ath-miR160a	39 °C ± 2°C/29 °C ± 2°C for 7 d	Up	Gossypium hirsutum (host-H05)	ARF10, ARF17	Anther fertility, HSR	Ding et al., 2017
	ath-miR160a	39 °C ± 2°C/29 °C ± 2°C for 7 d	Down	Gossypium hirsutum (host-84021)	ARF10, ARF17	Anther fertility, HSR	Ding et al., 2017
	far-miR160	40 °C for 36 h	Up	Festuca arundinacea (PI578718)	-	HSR	Li et al., 2017
	ghi-miR160g	42°C for 8 h	Down	Gossypium hirsutum	ARF3	HSR	*Wang et al., 2016
	hvu-miR160a	35.5°C for 24 h	Up	Hordeum vulgare	ARF13, ARF17	HSR	*Kruszka et al., 2014
	mes-miR160a	37°C for 24 h	Down	Manihot esculenta	-	HSR	Ballen-Taborda et al., 2013
	osa-miR160a	42°C d/ 36°C n for 24h	Down	Oryza sativa(R)	ARF	HSR	Sailaja et al., 2014
	osa-miR160a	42°C d/ 36°C n for 24h	Up	Oryza sativa (S)	ARF	HSR	Sailaja et al., 2014
	pto-miR160a-c	37°C for 8 h	Down	Populus tomentosa	-	HSR	*Chen et al., 2012
	pvi-miR160	38 °C d/ 30°C n for 50 d	Up	Panicum virgatum	-	HSR	Hivrale et al., 2016
	sly-miR160a	35 ± 1 °C d/ 30 ± 1 °C n for 2 d	Down	Solanum lycopersicum	ARF10	HSR	Pan et al., 2017
	tae-miR160	42°C for 2 h	Down	Triticum aestivum	HSP70, ARF, TPR domain gene	HSR	*Goswami et al., 2014
	tae-miR160	40 °C for 2 h	Up	Triticum aestivum	-	HSR	Xin et al., 2010
miR164	ath-miR164a,b	28 ± 0.5 °C	Up	Arabidopsis thaliana	NAC1	HSR	*May et al., 2013
	bra-miR164a	38°C d /29 °C n for 12 h	Up	Brassica campestris	NAC	HSR	Ahmed et al., 2019
	cti-miR164	42°C for 6 h	Down (L)	Carthamus tinctorius	NAC	HSR	Kouhi et al., 2020
	mac-miR164,b	35 °C for 8 d	Up	Medicago sativa	NAC	HSR	Zhu et al., 2019
	pvi-miR164	38 °C d/ 30°C n for 50 d	Up	Panicum virgatum	-	HSR	Hivrale et al., 2016
	osa-miR164d	38°C for 12 h	Down	Oryza sativa	NAC	HSR	Liu et al., 2017
	tae-miR164	35°C or 40°C for 8h	Down	Triticum aestivum	-	HSR	*Pandey et al., 2014
	tae-miR164	42°C for 2 h	Down	Triticum aestivum	HSP17	HSR	Kumar et al., 2015
miR166	cti-miR166	42°C for 6 h	Up	Carthamus tinctorius	HD-Zip	HSR	Kouhi et al., 2020
	hvu-miR166a	35.5°C for 24 h	Up	Hordeum vulgare	HD-Zip (PHV, REV, HOX9)	HSR	Kruszka et al., 2014
	mac-miR166c	35 °C for 8 d	Down	Musa acuminata	-	HSR	Zhu et al., 2019
	osa-miR166n	SDS, LDS, and REC	Down	Oryza sativa(N22-S)	-	HSR	*Mangrauthia et al., 2017
	osa-miR166i	38°C for 12 h	Down	Oryza sativa	HD-Zip, START domain containing genes	Gynoecium development, HSR	Liu et al., 2017
	pvi-miR166	38 °C d/ 30°C n for 50 d	Up	Panicum virgatum	-	HSR	Hivrale et al., 2016
	spi-miR166c,g	33°C or 40°C for 8h	Down	Solanum pimpinellifolium	HSP60-3A	HSR	Zhou et al., 2016
	tae-miR166d	40 °C for 2 h	Up	Triticum aestivum	-	HSR	Xin et al., 2010
	tae-miR166a	35°C or 40°C for 8h	Down	Triticum aestivum	-	Establishing leaf polarity	Pandey et al., 2014
	zma-miR166c, d,g,h,i,l,m	38°C for 48 h	Up	Zea mays(V3-L)	-	HSR	He et al., 2019
	zma-miR166a, n,q,r,k,j,o,p	38°C for 48 h	Up	Zea mays(V3-S)	-	HSR	He et al., 2019
	ath-miR167a,b	28 ± 0.5 °C	Down	Arabidopsis thaliana	ARFs	Auxin-regulated transcription, HSR	May et al., 2013
miR167	bra-miR167a	46°C for 1 h	Up	Brassica rapa	-	HSR	Yu et al., 2012
	hvu-miR167h	35.5°C for 24 h	Up	Hordeum vulgare	ARF8	Floral organ and petals development, HSR	Kruszka et al., 2014
	mac-miR167b	35 °C for 8 d	Up	Musa acuminata	ARF	HSR	Zhu et al., 2019
	osa-miR167	42°C d/ 36°C n for 24h	Down	Oryza sativa	Heat repeat family gene	HSR	Sailaja et al., 2014
	pto-miR167c,d	37°C for 8 h	Up	Populus tomentosa	-	HSR	Chen et al., 2012
	pvi-miR167	38 °C d/ 30°C n for 50 d	Up	Panicum virgatum	-	HSR	Hivrale et al., 2016
	sly-miR167a	42°C for 16 h	Down	Solanum lycopersicum	-	HSR	Jodder et al., 2018
	spi-miR167a,b	33°C or 40°C for 8h	Up	Solanum pimpinellifolium	-	HSR	Zhou et al., 2016
	tae-miR167	42°C for 2 h	Up	Triticum aestivum	Small HSPs, ARF, Dnaj	HSR	Goswami et al., 2014; Kumar et al., 2015
	tae-miR167	37°C for 5 d	Up	Triticum aestivum	Dnaj	HSR	Ragupathy et al., 2016
	tae-miR167a	35°C or 40°C for 8h	Down	Triticum aestivum	-	HSR	Pandey et al., 2014
miR168	agr- miR168	38°C for 1 h	Up	Apium graveolens	-	HSR	Li et al., 2014
	ath-miR168a,b	37◦C for 6 h	Down	Arabidopsis thaliana	-	HSR	*Barciszewska-Pacak et al. 2015
	bra-miR168	46°C for 1 h	Up	Brassica rapa	AGO1	HS memory	Bilichak et al., 2015
	bca-miR168a,b	38°C d /29 °C n for 12 h	Up	Brassica campestris	-	HSR	Ahmed et al., 2019
	far-miR168a	40 °C for 36 h	Down	Festuca arundinacea	-	HSR	Li et al., 2017
	mac-miR168	35 °C for 8 d	Up	Musa acuminata	AGO1B	HSR	Zhu et al., 2019
	osa-miR160a	42°C d/ 36°C n for 24h	Down	Oryza sativa (R)	AGO1	HSR	Sailaja et al., 2014
	osa-miR168a	38°C for 12 h	Down	Oryza sativa	PINHEID	HSR	Liu et al., 2017
	osa-miR168a	REC	Up	Oryza sativa (N22-S)	-	HSR	Mangrauthia et al., 2017
	pto-miR168a,b	37°C for 8 h	Down	Populus tomentosa	AGO1	HSR	Chen et al., 2012
	pvi-miR168	38 °C d/ 30°C n for 50 d	Up	Panicum virgatum	AGO1	HSR	Hivrale et al., 2016
	spi-miR168a	40°C for 8h	Down	Solanum pimpinellifolium	AGO1	HSR	Zhou et al., 2016
	tae-miR168	40 °C for 2 h	Up	Triticum aestivum	-	HSR	Xin et al., 2010
miR169	ghi-miR169r	35°C for 8 h	Down	Gossypium hirsutum	PasF	HSR	Wang et al., 2016
	osa-miR169	42°C d/ 36°C n for 24h	Up	Oryza sativa(S)	-	HSR	Sailaja et al., 2014
	osa-miR169	42°C d/ 36°C n for 24h	Down	Oryza sativa (R)	-	HSR	Sailaja et al., 2014
	osa-miR169r	38°C for 12 h	Down	Oryza sativa	OsHAP2F	HSR	Liu et al., 2017
	pto-miR169a,b	37°C for 8 h	Down	Populus tomentosa	-	HSR	Chen et al., 2012
	pto-miR169j	37°C for 8 h	Up	Populus tomentosa	-	HSR	Chen et al., 2012
	sly-miR169	45°C for 4.5 h	Up	Solanum lycopersicum	NF-YAs, SEPL-3, ARF-9B, Dnaj, Asp-AT, PP2C, RBP, TPR-2	HS memory, HSR	Wong et al., 2014
	tae-miR169	40 °C for 2 h	Up	Triticum aestivum	-	HSR	Xin et al., 2010
	tae-miR169	37°C for 5 d	Up	Triticum aestivum	Nuclear TF Y subunit	HSR	Ravichandran et al., 2019
miR172	ath-miR172c,d	28 ± 0.5 °C	Down	Arabidopsis thaliana	AP2-like TF	Flowering timing, HSR	May et al., 2013
	bra-miR172c	38°C d /29 °C n for 12 h	Up	Brassica campestris	-	HSR	Ahmed et al., 2019
	cti-miR172	42°C for 6 h	Down	Carthamus tinctorius	AP2	HSR	Kouhi et al., 2020
	spi-miR172d	40°C for 8h	Down	Solanum pimpinellifolium	-	HSR	Zhou et al., 2016
	tae-miR172	40 °C for 2 h	Down	Triticum aestivum	-	HSR	Xin et al., 2010
miR319	ath-miR319b.2	37◦C for 6 h	Down	Arabidopsis thaliana	TCP	HSR	Barciszewska-Pacak et al. 2015
	osa-miR319a	SDS	Up	Oryza sativa(N22-R)	-	HSR	Mangrauthia et al., 2017
	sha-miR319d	40 °C for 1d	-	Solanum lycopersicum	-	HSR	Shi et al., 2019
	spi-miR319a	33/40°C for 8h	Up	Solanum pimpinellifolium	-	HSR	Zhou et al., 2016
	tae-miR319	42°C for 2 h	Down	Triticum aestivum	TCP, Histone protein associated genes, HSFA4a	HSR	Goswami et al., 2014
	tae-miR319	42°C for 2 h	Down	Triticum aestivum	MYB3	HSR	Kumar et al., 2015
miR390	bra-miR390	38°C d /29 °C n for 12 h	Down	Brassica campestris	-	HSR	Ahmed et al., 2019
	mac-miR390c	35 °C for 8 d	Down	Musa acuminata	-	HSR	Zhu et al., 2019
	pvi-miR390	38 °C d/ 30°C n for 50 d	Up	Panicum virgatum	-	HSR	Hivrale et al., 2016
	osa-miR390	SDS and LDS	Up	Oryza sativa(N22-R)	-	HSR	Mangrauthia et al., 2017
	osa-miR390	SDS and LDS	Down	Oryza sativa(N22S)	-	Root development, HSR	Mangrauthia et al., 2017
miR393	osa-miR393	40 °C d/ 35°C n for 14 d	-	Agrostis stolonifera (host)	AsAFB2, AsTIR	Drought, salt and HSR	Zhao et al., 2019
	osa-miR393b	SDS, LDS, and REC	Up	Oryza sativa(N22-R)	-	HSR	Mangrauthia et al., 2017
	pvi-miR393	38 °C d/ 30°C n for 50 d	Up	Panicum virgatum	TIR1	HSR	Hivrale et al., 2016
	sly-miR393	35 ± 1 °C d/30 ± 1 °C n for 2 d	Down	Solanum lycopersicum	TIR1	HSR	Pan et al., 2017
	tae-miR393	40 °C for 0.5 h	Up	Triticum aestivum	-	HSR	Xin et al., 2010
miR396	ath-miR396	37◦C for 0.5 h	Down	Arabidopsis thaliana	-	HSR	Barciszewska-Pacak et al. 2015
	han-miR396	37 °C for 24 h	Down	Helianthus annuus	WRKY6	HSR	Giacomelli et al., 2012
	mac-miR396	35 °C for 8 d	Down	Musa acuminata	GRF	HSR	Zhu et al., 2019
	osa-miR396e,f	38°C for 12 h	Up	Oryza sativa (GXN)	-	HSR	Liu et al., 2017
	osa-miR396e,f	38°C for 12 h	Down	Oryza sativa (HJX)	-	HSR	Liu et al., 2017
	osa-miR396f	SDS, LDS, and REC	Up	Oryza sativa (N22-S)	-	HSR	Mangrauthia et al., 2017
	osa-miR396c	SDS, LDS, and REC	Down	Oryza sativa (Vandana-R)	-	HSR	Mangrauthia et al., 2017
	pvi-miR396	38 °C d/ 30°C n for 50 d	Up	Panicum virgatum	GRF3	HSR	Hivrale et al., 2016
	spi-miR396	33°C for 8h	Up	Solanum pimpinellifolium	-	HSR	Zhou et al., 2016
	tae-miR396a	35°C or 40°C for 8h	Down	Triticum aestivum	-	HSR	Pandey et al., 2014
miR397	mac-miR397	35 °C for 8 d	Up	Musa acuminata	LAC	HSR	Zhu et al., 2019
	osa-miR397	42°C d/ 36°C n for 24h	Down	Oryza sativa (S)	-	HSR	Sailaja et al., 2014
	osa-miR397a	LDS and REC	Down	Oryza sativa(N22-R)	-	HSR	Mangrauthia et al., 2017
	sly-miR397	35 ± 1 °C d/30 ± 1 °C n for 2 d	Down	Solanum lycopersicum	LAC4	HSR	Pan et al., 2017
miR398	ath-miR398	35°C for 8 h	Up	Arabidopsis thaliana	CSD1, CSD2, CCS, COX5b-1	HSR	Guan et al., 2013
	bra-miR398a,b	46 °C for 1 h	Down	Brassica rapa	CSD1	HSR	Yu et al., 2012
	cti-miR398	42°C for 6 h	Down	Carthamus tinctorius	CSD1	HSR	Kouhi et al., 2020
	far-miR398b	40 °C for 36 h	Down	Festuca arundinacea	-	HSR	Li et al., 2017
	ghi-miR398b	35°C for 8 h	Down	Gossypium hirsutum	CSD	HSR	Wang et al., 2016
	mac-miR398	35 °C for 8 d	Down	Musa acuminata	-	HSR	Zhu et al., 2019
	osa-miR398	42°C d/ 36°C n for 24h	Down	Oryza sativa (S, R)	CSD	HSR	Sailaja et al., 2014
	osa-miR398b	SDS and REC	Down	Oryza sativa(N22-R)	-	HSR	Mangrauthia et al., 2017
	sly-miR398	35 ± 1 °C d/30 ± 1 °C n for 2 d	Down	Solanum lycopersicum	CSD1	HSR	Pan et al., 2017
	spi-miR398b	40◦C for 8h	Down	Solanum pimpinellifolium	CSD1	HSR	Zhou et al., 2016
	tae-miR398	42°C for 2 h	Up	Triticum aestivum	Heat shock 70 kda mitochondrial-like, CSDs	HSR	Goswami et al., 2014; Kumar et al., 2015
	zma-miR398	38°C for 48 h	Up	Zea mays	-	HSR	He et al., 2019
miR400	ath-miR400	37°C for 12 h	Down	Arabidopsis thaliana	-	HSR	Yan et al., 2012
TAS1-siRNAs	TAS1-siRNAs	44°C for 50 min or 1 h	Up	Arabidopsis thaliana	HTT1, HTT2	HSR	Li et al., 2014
Note: Abbreviations in this table are shown as below. * represents heat stress responsive small RNAs library. The references are showed in the orignal text.
Heat treatment: ACC: a heat regime of 1 h, 37°C; 1.5 h, 23°C; and 45 min, 44°C; LDS: long duration heat stress treatment (42 °C/36 °C day/night for 5 days); REC: 24 h of recovery at optimum temperature (30 °C/24 °C) after a heat stress treatment (42 °C/36 °C) of 4 days; SDS: short duration heat stress treatment (42 °C/36 °C day/night for 24 h). Plant species: HJX: heat-sensitive variety (indica);…
